# Supplementary material for: LATS1 but not LATS2 represses autophagy by a kinase-independent scaffold function
Source: Nat Commun. 2019 Dec 17;10:5755. doi: 10.1038/s41467-019-13591-7 (PMC6917744; doi:10.1038/s41467-019-13591-7)
Supplement: Supplementary file 3 — Supplementary Data 1 [file 41467_2019_13591_MOESM3_ESM.xlsx]

## Sheet: siRNAs primers and plasmids 
siRNA used in this manuscript
name of siRNA		catalog number		sequences
ON-TARGET plus non-targeting pool		D-001810-10-20		UGGUUUACAUGUCGACUAA
				UGGUUUACAUGUUGUGUGA
				UGGUUUACAUGUUUUCUGA
				UGGUUUACAUGUUUUCCUA
ON-TARGET plus Human LATS1 (9113) siRNA. SMARTpool		L-004623-00-0005		GGUGAAGUCUGUCUAGCAA
				UAGCAUGGAUUUCAGUAAU
				GGUAGUUCGUCUAUAUUAU
				GAAUGGUACUGGACAAACU
ON-TARGET plus Human LATS2 (26524) siRNA. SMARTpool		L-003865-00-0005		GCACGCAUUUUACGCCUUA
				ACACUCACCUCGCCCAAUA
				AAUCAGAUAUUCCUUGUUG
				GAAGUGAACCGGCAAAUGC
ON-TARGET plus Human ATG5 (9474) siRNA. SMARTpool		L-004374-00-0005		GGCAUUAUCCAAUUGGUUU
				GCAGAACCAUACUAUUUGC
				UGACAGAUUUGACCAGUUU
				ACAAAGAUGUGCUUCGAGA
ON-TARGET plus Human Beclin-1 (8678) siRNA. SMARTpool		L-010552-00-005		GAUACCGACUUGUUCCUUA
				GGAACUCACAGCUCCAUUA
				CUAAGGAGCUGCCGUUAUA
				GAGAGGAGCCAUUUAUUGA
ON-TARGET plus Human LATS1 (9113) siRNA individual 5#		J-004623-05-0010		GGUGAAGUCUGUCUAGCAA
qPCR primers used in this manuscript
	forward	reverse
human Beclin-1	GGTGTCTCTCGCAGATTCATC	TCAGTCTTCGGCTGAGGTTCT
human LATS1	CTCTGCACTGGCTTCAGATG	TCCGCTCTAATGGCTTCAGT
human LATS2	ACATTCACTGGTGGGGACTC	GTGGGAGTAGGTGCCAAAAA
human RPL19	GATGCCGGAAAAACACCTTG	CAGGGCAGTGATCTCCTTCTG
Constructs and plasmids	resource	sequence and comment
pSuper-Retro-Puro-shLATS1-#8	in this paper	GTCATAACATGGAACTATA (targets 1246 to 1265 in LATS1 cDNA)
pSuper-Retro-Puro-shLATS1-#6	in this paper	CGATCTAGTATATGTTTAA (targets 3374 to 3393 in LATS1 cDNA)
pSuper-Retro-Puro-shLacZ	F.Tang, Cancer research 2014	GACTACACAAATCAGCGATT
pcDNA3-HA-empty vector	in this paper
pcDNA3-HA-LATS1 wild type	in this paper
pcDNA3-HA-LATS1 kinase dead (D846A)	in this paper
pcDNA3-HA-LATS1 constitutive active (PIF)	in this paper
pcDNA3-HA-LATS1 STAA	in this paper	upstream kinase phosohorylation site, kinase dead
pcDNA3-HA-LATS1 R657A	in this paper	MOB1 binding deficiency, kinase dead
pcDNA3-HA-LATS2 wild type	in this paper
pcDNA3-HA-LATS2 chemira	in this paper	hybrid LATS2 containing LATS2 1-148, LATS1 151-554 and LATS2 514-1088
pcDNA3-HA-LATS1 wild type (resistant to siRNA 5#)	in this paper	mutagenesis
pcDNA3-HA-LATS1 kinase dead (D846A) (resistant to siRNA 5#)	in this paper	mutagenesis
pcDNA3-Myc-empty vector	in this paper
pcDNA3-Myc-LATS1 wild type	in this paper
pcDNA3-Myc-LATS1 kinase dead (D846A)	in this paper
pcDNA3-Myc-LATS2	in this paper
pBabe-puro-empty vector	cell biolabs
pBabe-puro-LATS1 wild type	in this paper
pBabe-puro-LATS1 kinase dead (D846A)	in this paper
pcDNA3-HA-Beclin 1	in this paper	subcloning from Addgene #24399
pcDNA3-Flag-empty vector	in this paper	subcloning from Addgene #24399
pcDNA3-Flag-Beclin 1	in this paper	subcloning from Addgene #24399
pcDNA3-Myc-Beclin 1	in this paper	subcloning from Addgene #24399
Beclin 1-HA	Addgene #24399
pcDNA3-HA-Beclin 1 K32/263R	in this paper	mutagenesis from pcDNA3-HA-Beclin-1
pcDNA3-HA-Beclin 1 (siRNA refractory)	in this paper	mutagenesis from pcDNA3-HA-Beclin-1
pcDNA3-HA-Beclin 1 K32/263R (siRNA refractory)	in this paper	mutagenesis from pcDNA3-HA-Beclin-1
pcDNA3-GFP-empty vector	in this paper
pcDNA3-GFP-LATS1 wild type	in this paper
pcDNA3-GFP-LATS1 trunction mutants	in this paper	delta LCD1; delta LCD1/UBA; delta LCD1/UBA/LCD2;
pcDNA3-HA-LATS1 trunction mutants	in this paper	delta LCD1; delta LCD1/UBA; delta LCD1/UBA/LCD2;
pcDNA3-GFP-Beclin 1 fragments	in this paper	N1; N2; MID; CT;
pRK5-HA-UB wt	addgene #17608
pRK5-HA-UB K0	addgene #17603
pRK5-HA-UB K6	addgene #22900
pRK5-HA-UB K11	addgene #22902
pRK5-HA-UB K27	addgene #22903
pRK5-HA-UB K29	addgene #17608
pRK5-HA-UB K33	addgene #17607
pRK5-HA-UB K48	addgene #17605
pRK5-HA-UB K63	addgene #17606
pRK5-HA-UB K27R	in this paper	mutagenesis from addgene #17608
pRK5-HA-UB K29R	in this paper	mutagenesis from addgene #17608
