# Supplementary material for: LATS1 but not LATS2 represses autophagy by a kinase-independent scaffold function
Source: Nat Commun. 2019 Dec 17;10:5755. doi: 10.1038/s41467-019-13591-7 (PMC6917744; doi:10.1038/s41467-019-13591-7)
Supplement: Supplementary file 4 — Supplementary Data 2 [file 41467_2019_13591_MOESM4_ESM.xlsx]

## Sheet: antibodies
antibodies used in this study
antibody	supplier	catalog number		dilution		comments
				WB	IF
GAPDH	abcam	ab9485		1:2500
cleaved caspase 7	CST	9194		1:1000
cleaved caspase 3	CST	9661		1:1000
cleaved PARP	CST	5625		1:1000
LATS1 (C66B5)	CST	3477		1:1000
LATS1	CST	9153		1:1000
LATS2	Santa Cruz	SC-515579		1:500
LATS1+LATS2	Bethyl	A300-479A		1:1000		recognizes both LATS1 and LATS2 although orignally labeled as LATS2 specific
Beclin 1	CST	3738		1:1000
eIF4E phospho-Ser209	Abcam	ab76256		1:2500
eIF4E	CST	9472		1:1000
p62	PROGEN	GP62-C		1:2000
LC3B	CST	3868		1:2500	1:200
GFP	Santa Cruz	SC-9996		1:2000
ATG5	Thermo Scientific	PAI-46178		1:1000
Myc tag	CST	2276		1:5000
HA tag	CST	2362		1:5000
Flag tag	Sigma	F1804		1:5000
